# Supplementary material for: Management of Stress Urinary Incontinence by Obstetricians and Gynecologists in Jordan: A Nationwide Survey Study
Source: Healthcare (Basel). 2024 Jul 27;12(15):1489. doi: 10.3390/healthcare12151489 (PMC11311483; doi:10.3390/healthcare12151489)
Supplement: Supplementary file 1 [file healthcare-12-01489-s001.zip]

Archive with 1 entries (1 files):
- healthcare-3043737-supplementary.pdf
